# Supplementary material for: The antimicrobial effect of Octenidine-dihydrochloride coated polymer tracheotomy tubes on Staphylococcus aureus and Pseudomonas aeruginosa colonisation
Source: BMC Microbiol. 2009 Jul 25;9:150. doi: 10.1186/1471-2180-9-150 (PMC2726150; doi:10.1186/1471-2180-9-150)
Supplement: Additional file 1 — Overview of bacterial colonization on coated versus uncoated tracheotomy tubes. The table illustrate the bacterial colonization on all 16 polymer tracheotomy tubes after contamination with S. aureus or P. aeruginosa at different experimental time points (T1, T2, and T3). [file 1471-2180-9-150-S1.xls]

## Sheet: Tabelle1
Time of examination		S. aureus								P. aeruginosa
		OCT coated tubes				uncoated tubes				OCT coated tubes				uncoated tubes
		#1	#2	#3	#4	#5	#6	#7	#8	#9	#10	#11	#12	#13	#14	#15	#16
Contamination before any reprocessing	T1	7.6*103	5.6*103	°n.g.	5.9*103	9.6*105	5.8*105	4.7*105	3.2*106	4.3*106	2.6*106	1.5*106	4.8*105	4.1*106	1.1*107	1.2*107	1.3*107
Mean cfu concentration		4.8*103 ± 3.3*103				3.7*105 ± 2.0*105				2.2*106 ± 1.6*106				1.0*107 ± 4.0*106
± SD
Re-contamination after 5 reprocessing procedures	T2	5.8*104	7.9*104	3.7*104	1.0*105	1.6*105	4.8*106	4.4*106	4.8*106	7.6*106	1.2*107	1.1*107	1.0*107	2.9*107	1.5*107	6.4*106	9.9*106
Mean cfu concentration		6.8*104 ± 2.7*104				3.5*106 ± 2.3*106				1.0*107 ± 1.9*106				2.9*107 ± 2.4*107
± SD
Final recontamination after 5 times of reprocessing	T3	4.5*106	1.1*106	7.3*106	3.7*105	1.1*106	6.4*105	2.0*106	8.0*105
Mean cfu concentration		3.3*106 ± 3.2*106				1.1*106 ± 6.0*105
± SD
